# Supplementary material for: Relationship between Antibody Susceptibility and Lipopolysaccharide O-Antigen Characteristics of Invasive and Gastrointestinal Nontyphoidal Salmonellae Isolates from Kenya
Source: PLoS Negl Trop Dis. 2015 Mar 4;9(3):e0003573. doi: 10.1371/journal.pntd.0003573 (PMC4352093; doi:10.1371/journal.pntd.0003573)
Supplement: S1 Table — (XLSX) [file pntd.0003573.s001.xlsx]

## Sheet: All 114 STm isolates
SUPPLEMENTARY TABLE 1 (a): LIST OF S. TYPHIMURIUM STUDY ISOLATES AND THEIR AVAILABLE BASIC METADATA
Lab. isolate No.	Hospital Name	Date of Collection	Age (Yrs)	Gender	Source of isolation	Major complaint	Temperature of patient on admission	Location in Kenya of Patient
Ke001	KNH	2004-05-28	0.5	M	Case blood	Anemia	NI	Kawangware
Ke004	KNH	2004-07-02	7	M	Case stool	NI	NI	KNH
Ke005	GGCH	2004-06-21	NI	NI	Healthy control stool	NI	NI	GGCH
Ke007	KNH	2004-06-27	12	M	Case blood+stool	Diarrhoea,Swollen stomack	39	Kibera
Ke012	KNH	2004-06-27	4.5	M	Case blood	Diarrhoea,Vomiting, Fever	39.5	Eastleigh
Ke017	KNH	2004-01-23	3	M	Case blood	Swollen	NI	KNH
Ke019	KNH	2004-03-14	3	M	Case blood	NI	NI	Kibera
Ke020	KNH	2004-04-25	0.6	F	Case stool	Fever, Diarrhoea, Vomiting	39	Ngumo
Ke021	AKH	2004-11-21	NI	NI	Healthy control stool	NI	NI	Kangemi
Ke022	KNH	2002-10-14	1.8	M	Case blood	Fever, Diarrhoea, Cough	NI	Lungalunga
Ke030	KNH	2004-02-24	1.5	M	Case blood	Diarrhoea, Vomiting	37	Dandora
Ke031	KNH	2003-03-22	3	M	Case stool	Body weakness	NI	Kayole
Ke032	KNH	2003-06-16	0.8	M	Case blood	Pneumonia	37	Githurai
Ke038	KNH	NI	NI	NI	NI	NI	NI	KNH
Ke040	KNH	2003-07-18	1.4	M	Case blood	Cough, Fever, Respiratory distress	40	Kariobangi
Ke045	KNH	2003-06-06	1.3	F	Case blood+stool	Pneumonia	37.5	Juja
Ke065	GGCH	2004-10-23	NI	NI	Healthy control stool	NI	NI	Muthangari
Ke068	KNH	2003-11-01	0.75	F	Case blood	Vomiting, Fever	NI	Kibera
Ke069	AKH	2004-11-21	NI	NI	Healthy control stool	NI	NI	Kangemi
Ke071	AKH	2004-11-21	NI	NI	Healthy control stool	NI	NI	Kangemi
Ke072	GGCH	2004-10-23	NI	NI	Healthy control stool	NI	NI	Muthangari
Ke088	KNH	2004-09-12	7.5	M	Case blood	Vomiting, Diarrhoea, Headache	36.8	Dandora
Ke091	KNH	2004-09-10	3	M	Case blood	Fever	NI	Kikuyu
Ke096	KNH	2004-10-08	NI	M	Case blood	Fever	38.5	Mathare
Ke097	KNH	2004-08-01	0.9	F	Case blood	Diarrhoea, Vomiting	37.8	Kibera
Ke098	KNH	2005-02-03	NI	M	Case blood	NI	39.5	Ngong
Ke100	KNH	2005-02-02	5	M	Case blood	Fever, Cough	37.8	Mathare
Ke101	KNH	2004-09-22	2	M	Case blood	Vomiting, Anemia	36.5	Kawangware
Ke103	KNH	2004-08-21	0.6	F	Case blood	Cough, Mouth ulcers	35.6	KNH
Ke105	CDC	2008-08-01	NI	NI	Case blood	NI	NI	Kibera
Ke107	KNH	2003-03-03	0.1	F	Case blood	Respiratory distress	37.8	Kayole
Ke108	KNH	2004-09-09	NI	NI	Healthy control stool	NI	NI	Eastleigh
Ke112	KNH	2003-06-06	0.4	M	Case stool	Diarrhoea, Vomiting	NI	Mathare
Ke124	KNH	2003-09-25	NI	NI	Healthy control stool	NI	NI	Lungalunga
Ke141	KNH	2004-12-12	NI	M	Case blood	Jaundice	37	KNH
Ke142	KNH	2004-09-24	NI	NI	Healthy control stool	NI	NI	KNH
Ke150	KNH	2004-08-16	0.3	F	Case blood	Diarrhoea, Vomiting	36.3	Kibera
Ke153	KNH	2002-05-23	3	F	Case blood	Diarrhoea, Fever, Vomiting	39	Lucky Summer
Ke158	GGCH	2002-05-22	6.5	M	Case blood+stool	Fever, Diarrhoea	39	Dandora
Ke174	AKH	2002-09-05	6	M	Case blood	Fever, Vomiting, headache	NI	Huruma
Ke179	KNH	2002-09-12	1	F	Case blood	NI	NI	Kariobangi
Ke184	KNH	2002-09-12	1	F	Case blood	Fever	NI	Kiserian
Ke188	KNH	2002-09-23	0.2	M	Case stool	Anemia	NI	Kawangware
Ke192	KNH	2002-10-28	5	F	Case blood+stool	NI	NI	Komarock
Ke193	KNH	2002-10-31	3	F	Case blood+stool	NI	NI	Kariobangi
Ke194	KNH	2002-10-31	1.8	M	Case blood+stool	Fever, Diarrhoea, Vomiting	NI	Ngong
Ke197	GGCH	2002-10-12	2	F	Case blood+stool	Diarrhoea, Bloody stool	NI	GGCH
Ke212	KNH	2002-02-17	1.2	F	Case blood	Fever, Cough, Anemia	NI	Kayole
Ke215	KNH	2002-02-17	NI	NI	Healthy control stool	NI	NI	Kayole
Ke216	KNH	2002-02-17	NI	NI	Healthy control stool	NI	NI	Kayole
Ke220	KNH	2003-04-04	0.6	F	Case blood	Cough, Diarrhoea, Oral sores	37.1	Eastleigh
Ke230	KNH	2003-05-20	0.8	M	Case blood	Fever, Convulsions	NI	Majengo
Ke237	KNH	2003-07-21	1.2	F	Case blood	MP, Pneumonia	39	Dandora
Ke238	KNH	2003-06-24	0.9	F	Case stool	Diarrhoea, Vomiting, Fever	NI	Lungalunga
Ke239	KNH	2003-07-07	6	F	Case blood	Fever	39	Korogocho
Ke241	KNH	2003-07-21	1.1	F	Case blood	Marasmus	36	Kayole
Ke243	KNH	2003-07-12	0.8	M	Case blood	Fever, Vomiting, Diarrhoea	40	Huruma
Ke244	KNH	2003-07-14	7	F	Case blood	Fever	37.5	Huruma
Ke249	KNH	2003-07-31	1	M	Case blood	NI	NI	Dagoretti
Ke254	KNH	2003-09-01	1.3	M	Case blood	Diarrhoea, Abdominal pains	38.5	Huruma
Ke272	KNH	2003-09-25	1	NI	Case blood	Fever, Vomiting, Cough ,Diarrhoea	NI	Lungalunga
Ke273	KNH	2003-11-06	1.5	M	Case blood	Diarrhoea, Vomiting, Fever	NI	Githurai
Ke274	KNH	2003-11-24	4	M	Case stool	SDD, Vomiting	NI	Kayole
Ke287	KNH	2004-02-18	4	M	Case blood	Fever, Weak	38.5	Eastleigh
Ke290	KNH	2004-04-19	4	F	Case blood	Fever, Cough	37	KNH
Ke291	KNH	2004-05-10	NI	NI	Healthy control stool	NI	NI	Kibera
Ke294	KNH	2004-05-28	3	F	Case stool	Fever, Diarrhoea, Vomiting	NI	Githurai
Ke296	KNH	2004-05-31	1.5	F	Case stool	Diarrhoea, Vomiting	37.2	Kibera
Ke357	AKH	2011-03-19	39	M	Case stool	NI	NI	Buru buru clinic
Ke358	AKH	2011-03-19	1	M	Case stool	NI	NI	AKH
Ke365	CDC	2008-08-01	NI	NI	Case blood	NI	NI	Kibera
Ke369	CDC	2008-08-01	NI	NI	Case blood	NI	NI	Kibera
Ke370	AKH	2011-01-30	8	M	Case stool	NI	NI	AKH
Ke377	KNH	2003-01-23	1.2	F	Case blood	Fever, Diarhoea, Fever	NI	KNH
Ke379	KNH	2002-11-13	0.3	F	Case blood	Fever, Diarrhoea	NI	Mathare
Ke380	AKH	2010-05-05	43	M	Case Stool	ISS patient-Septic screen	NI	AKH
Ke381	AKH	2010-06-24	37	F	Case Stool	NI	NI	AKH
Ke384	AKH	2010-07-11	4	F	Case Stool	Abdominal pain	NI	AKH
Ke385	AKH	2010-07-19	34	F	Case Stool	NI	NI	AKH
Ke386	AKH	2010-05-01	0.0833333	M	Case urine	NI	NI	AKH
Ke387	AKH	2010-10-22	45	F	Case Stool	NI	NI	AKH
Ke389	AKH	2010-10-23	44	F	Case Stool	Acute GE and dehydration	NI	AKH
Ke391	AKH	2010-10-24	59	M	Case Stool	NI	NI	AKH
Ke392	AKH	2010-10-22	40	F	Case stool	NI	NI	AKH
Ke406	AKH	2010-05-11	13	F	Case Stool	NI	NI	AKH
Ke407	AKH	2010-04-03	2	M	Case Stool	NI	NI	AKH
Ke408	GGCH	2000-04-11	NI	NI	NI	NI	NI	GGCH
Ke410	GGCH	2000-04-11	NI	NI	NI	NI	NI	GGCH
Ke411	GGCH	2000-04-11	NI	NI	NI	NI	NI	GGCH
Ke420	KNH	2002-12-20	NI	NI	Healthy control stool	NI	NI	Kibera
Ke421	KNH	2002-12-20	NI	NI	Healthy control stool	NI	NI	Kibera
Ke423	KNH	2004-05-10	NI	NI	Healthy control stool	NI	NI	Kibera
Ke426	KNH	2004-05-28	NI	NI	Sewer	NI	NI	Mathare
Ke427	KNH	2004-05-10	NI	NI	Healthy control stool	NI	NI	Kibera
Ke428	KNH	2004-05-10	NI	NI	Healthy control stool	NI	NI	Kibera
Ke430	GGCH	2004-06-21	NI	NI	Healthy control stool	NI	NI	GGCH
Ke431	KNH	2004-06-27	NI	NI	Soil	NI	NI	Kibera
Ke432	KNH	2003-07-12	NI	NI	Healthy control stool	NI	NI	Huruma
Ke433	KNH	2003-04-23	NI	NI	Healthy control stool	NI	NI	Huruma
Ke442	KNH	2003-01-23	NI	NI	Healthy control stool	NI	NI	KNH
Ke456	CDC	2008-07-29	NI	NI	Case blood	NI	NI	Kibera
Ke464	CDC	2008-08-01	NI	NI	Case blood	NI	NI	Kibera
Ke478	CDC	2008-07-29	NI	NI	Case blood	NI	NI	Kibera
Ke483	GGCH	2001-01-04	NI	NI	NI	NI	NI	GGCH
Ke490	GGCH	2001-01-04	NI	NI	NI	NI	NI	GGCH
KeN120	GGCH	2010-02-11	NI	NI	Case CSF	NI	NI	GGCH
KeN135	AKH	2010-07-19	43	F	Case stool	NI	NI	AKH
KeN137	GGCH	2010-07-04	0.3	F	Case CSF	NI	NI	GGCH
KeN14	AKH	2010-04-09	0.5	F	Case blood	NI	NI	AKH
KeN141	AKH	2010-01-25	29	F	Case stool	NI	NI	AKH
KeN145	AKH	NI	NI	M	Case blood	NI	NI	AKH
KeN25	AKH	2010-05-01	0.1	M	Case Urine	NI	NI	AKH
KeN26	AKH	2010-05-05	NI	NI	Case Urine	NI	NI	AKH
KeN35	AKH	2010-04-06	29	M	Case stool	NI	NI	AKH
	Key
	NI	No information available
	KNH	Kenyatta National Hospital
	AKH	Aga Khan University Hospital, Nairobi
	GGCH	Gertrude's Children Hospital
	CDC	Centers for Disease Control and Preventions clinic, Nairobi

## Sheet: All 78 SEn isolates
SUPPLEMENTARY TABLE 1 (B): LIST OF S. ENTERITIDIS STUDY ISOLATES AND THEIR AVAILABLE BASIC METADATA
Lab. isolate No.	Hospital Name	Date of Collection	Age (Yrs)	Gender	Source of isolation	Major complaint	Temperature of patient on admission	Location in Kenya of Patient
Ke016	KNH	2004-05-28	NI	NI	Healthy control stool	NI	NI	Komarock
Ke033	KNH	2003-07-17	2.5	F	Case blood	NI	38.5	Pipeline
Ke042	KNH	2003-02-10	6	F	Case blood	Anemia, Diarrhoea, Malaria	NI	Kiserian
Ke044	KNH	2003-07-28	2.5	F	Case blood	Fever,Vomiting,	38	Kayole
Ke048	KNH	2002-12-03	2	F	Case blood	Diarrhoea, Fever	NI	Huruma
Ke117	KNH	2004-02-23	1.4	F	Case blood	Cough, Fever	36	Kaloleni
Ke122	KNH	2003-07-24	0.6	M	Case blood	Fever	NI	Outer ring
Ke143	KNH	2004-10-08	1.5	F	Case blood	NI	39	Baba Dogo
Ke151	GGCH	2002-05-03	9.5	F	Case blood	Fever, Cough	NI	Lucky Summer
Ke152	AKH	2002-05-13	3	F	Case blood	Fever	40	Ongata
Ke160	AKH	2002-04-20	3	M	Case blood+stool	NI	38.5	Upper hill
Ke163	AKH	2002-06-11	5	M	Case blood+stool	Fever,Diarrhoea,Cough	38.5	Saika
Ke164	GGCH	2002-06-18	2	F	Case blood+stool	Abdominal pains,Fever, DYS	39.5	Karen
Ke169	KNH	2002-08-01	0.4	M	Case blood	Diarrhoea, Fever	39.5	Komarock
Ke172	AKH	2002-08-26	NI	F	Case blood	NI	NI	Mathare North
Ke180	KNH	2002-09-12	0.8	M	Case blood	NI	NI	Kibera
Ke181	KNH	2002-09-12	0.8	F	Case stool	NI	NI	Kiserian
Ke187	AKH	2002-09-17	1.3	M	Case blood	NI	NI	AKH
Ke189	AKH	2002-09-17	NI	NI	Healthy control stool	NI	NI	AKH
Ke196	KNH	2002-11-13	1.5	F	Case stool	Diarrhoea, Dehydration	NI	Kayole
Ke199	KNH	2002-11-23	0.2	M	Case blood	Fever, Cough, Pneumonia	NI	Njiru
Ke204	AKH	2002-06-11	NI	NI	Healthy control stool	NI	NI	Saika
Ke205	KNH	2002-11-13	NI	NI	Healthy control stool	NI	NI	Kayole
Ke219	GGCH	2003-03-11	NI	NI	Healthy control stool	NI	NI	Shauri Moyo
Ke232	KNH	2003-06-13	0.8	M	Case stool	Vomiting,Fever	NI	Bahati
Ke233	KNH	2003-06-17	0.9	M	Case stool	Vomiting, Diarrhoea	37.8	Baba Dogo
Ke267	AKH	2003-09-29	NI	NI	Healthy control stool	NI	NI	AKH
Ke276	GGCH	2003-11-24	6	F	Case blood+stool	Abdominal pains on & off	NI	GGCH
Ke288	KNH	2004-03-08	1.6	M	Case stool	Diarrhoea,Vomiting,Fever, Stomack pains	37	KNH
Ke292	KNH	2004-05-27	2.1	F	Case blood	Fever,Diarrhoea	38.5	Githurai
Ke304	MRT	2002-06-15	3.5	F	Case blood+stool	Fever, Cough, Diarrhoea	40	Buru buru
Ke409	GGCH	2000-04-11	NI	NI	NI	NI	NI	GGCH
Ke422	AKH	2003-10-08	NI	NI	Healthy control stool	NI	NI	AKH
Ke434	KNH	2003-03-21	NI	NI	Healthy control stool	NI	NI	Mathare
Ke445	KNH	2005-03-04	NI	NI	Healthy control stool	NI	NI	Kampala
Ke448	KNH	2000-04-15	NI	NI	NI	NI	NI	KNH
Ke484	KNH	2000-04-11	NI	NI	NI	NI	NI	KNH
Ke485	GGCH	2001-01-04	NI	NI	NI	NI	NI	GGCH
Ke486	GGCH	2001-01-04	NI	NI	NI	NI	NI	GGCH
Ke488	KNH	2001-01-04	NI	NI	NI	NI	NI	KNH
Ke491	GGCH	2001-01-04	NI	NI	NI	NI	NI	GGCH
KeN1	AKH	2011-03-18	36	M	Case stool	NI	NI	AKH
KeN10	AKH	2011-02-04	20	M	Case stool	NI	NI	AKH
KeN11	AKH	2011-03-15	0	F	NI	NI	NI	AKH
KeN116	AKH	2010-08-01	2	M	Case stool	NI	NI	AKH
KeN117	AKH	2010-11-15	NI	M	Case blood	NI	NI	AKH
KeN123	AKH	2010-11-21	25	F	Case stool	NI	NI	AKH
KeN124	AKH	2010-11-19	1	M	Case stool	NI	NI	AKH
KeN125	AKH	2010-10-27	NI	NI	Case blood	NI	NI	AKH
KeN126	AKH	2010-10-27	0.8	F	Case stool	NI	NI	AKH
KeN128	AKH	2010-10-23	3	F	Case stool	NI	NI	AKH
KeN129	AKH	2010-08-08	NI	F	Case stool	NI	NI	AKH
KeN13	AKH	2011-01-14	25	F	Case stool	NI	NI	AKH
KeN130	AKH	2010-08-08	42	M	Case stool	NI	NI	AKH
KeN132	AKH	2010-08-21	23	F	Case blood	NI	NI	AKH
KeN133	AKH	2010-07-23	20	F	Case stool	NI	NI	AKH
KeN134	AKH	2010-07-06	18	M	Case stool	NI	NI	AKH
KeN136	AKH	2010-08-07	47	M	Case blood	NI	NI	AKH
KeN142	AKH	2010-03-14	23	F	Case stool	NI	NI	AKH
KeN143	AKH	2010-06-29	41	M	Case stool	NI	NI	AKH
KeN149	AKH	2010-03-30	36	M	Case stool	NI	NI	AKH
KeN15	AKH	2010-02-28	2.5	F	NI	NI	NI	AKH
KeN2	AKH	2011-03-18	33	F	Case stool	NI	NI	AKH
KeN21	AKH	2010-12-22	25	F	Case stool	NI	NI	AKH
KeN23	AKH	2010-04-17	8	F	Case stool	NI	NI	AKH
KeN24	AKH	2010-04-30	32	M	Case blood	NI	NI	AKH
KeN27	AKH	2010-04-20	64	M	Case stool	NI	NI	AKH
KeN29	AKH	2010-01-25	46	F	Case stool	NI	NI	AKH
KeN3	AKH	2011-03-25	48	M	Case blood	NI	NI	AKH
KeN31	AKH	2010-02-25	17	M	Case stool	NI	NI	AKH
KeN32	AKH	2010-01-06	2	M	Case stool	NI	NI	AKH
KeN39	GGCH	2010-02-19	3.6	M	Case stool	NI	NI	GGCH
KeN5	AKH	2011-03-14	29	M	Case stool	NI	NI	AKH
KeN51	GGCH	2010-02-11	1.3	M	Case blood	NI	NI	GGCH
KeN6	AKH	2011-04-29	1	F	Case stool	NI	NI	AKH
KeN62	AKH	2011-01-21	NI	NI	NI	NI	NI	AKH
KeN65	AKH	2011-01-02	5	M	Case stool	NI	NI	AKH
KeN9	AKH	2011-02-25	7	M	Case stool	NI	NI	AKH
	Key
	NI	No information available
	KNH	Kenyatta National Hospital
	AKH	Aga Khan University Hospital, Nairobi
	GGCH	Gertrude's Children Hospital
	CDC	Centers for Disease Control and Preventions clinic, Nairobi
