# Supplementary material for: Relationship between Antibody Susceptibility and Lipopolysaccharide O-Antigen Characteristics of Invasive and Gastrointestinal Nontyphoidal Salmonellae Isolates from Kenya
Source: PLoS Negl Trop Dis. 2015 Mar 4;9(3):e0003573. doi: 10.1371/journal.pntd.0003573 (PMC4352093; doi:10.1371/journal.pntd.0003573)
Supplement: S2 Table — (XLSX) [file pntd.0003573.s002.xlsx]

## Sheet: SBA_STm isolates (Malawi sera)
SUPPLEMENTARY TABLE (a): SERUM BACTERICIDAL ASSAY (SBA) RESULTS FOR S. TYPHIMURIUM ISOLATES AGAINST POOLED MALAWIAN SERA
Serovar	Lab. isolate No.	Log changes (T180-T0)
		Fresh serum	HI Serum (Negative control)
STm	Ke001	-3	0.59676
STm	Ke007	-3.04964	0.653137
STm	Ke012	-2.18028	0.560334
STm	Ke017	-1.80363	0.055657
STm	Ke019	-3	0.760473
STm	Ke022	-2.44161	0.771521
STm	Ke030	-2.84296	0.416423
STm	Ke032	-1.18514	0.390761
STm	Ke040	-3	0.385655
STm	Ke045	-2.50192	0.831417
STm	Ke068	-2.02839	0.759842
STm	Ke088	-3	0.723264
STm	Ke091	-3	0.881723
STm	Ke096	-3	1.03459
STm	Ke097	-3	1.03348
STm	Ke098	-3	0.31968
STm	Ke100	-3	0.826407
STm	Ke101	-3	0.825493
STm	Ke103	-3	0.787463
STm	Ke105	-3	0.318215
STm	Ke107	-2.05324	0.701825
STm	Ke141	-2.61796	0.683718
STm	Ke150	-3	0.745598
STm	Ke153	-2.2343	0.479927
STm	Ke158	-2.11377	0.819702
STm	Ke174	-2.36727	0.206373
STm	Ke179	-2.56685	0.406754
STm	Ke184	-2.14749	0.722905
STm	Ke192	-3	0.682147
STm	Ke193	-1.97504	0.507084
STm	Ke194	-2.03432	0.217185
STm	Ke197	-2.09189	0.720067
STm	Ke212	-2.31412	0.739046
STm	Ke220	-3	0.639463
STm	Ke230	-3	0.400106
STm	Ke237	-3	0.802124
STm	Ke238	-2.13318	0.497754
STm	Ke239	-3	0.858965
STm	Ke241	-3	0.77142
STm	Ke243	-2.04863	0.727162
STm	Ke244	-2.20051	0.473279
STm	Ke249	-3	0.830939
STm	Ke254	-3	0.94189
STm	Ke272	-3	0.39203
STm	Ke273	-3	0.761477
STm	Ke287	-1.1067	0.600016
STm	Ke290	-3	0.823642
STm	Ke365	-2.79465	0.243886
STm	Ke369	-2.55409	0.81943
STm	Ke377	-2.23874	0.528953
STm	Ke379	-1.28398	0.253198
STm	Ke456	-3	-0.0240688
STm	Ke464	-3	0.0949687
STm	Ke478	-3	0.980965
STm	KeN120	-3	0.96101
STm	KeN137	-3	0.784478
STm	KeN14	-3	0.152163
STm	KeN145	-2.33388	0.759137
STm	Ke004	-3	0.615858
STm	Ke020	-3	0.304408
STm	Ke031	-2.39881	0.750556
STm	Ke112	-3	0.730311
STm	Ke188	-2.22977	0.650555
STm	Ke274	-3	0.463055
STm	Ke294	-3	0.0279238
STm	Ke296	-2.53712	0.131147
STm	Ke357	-3	0.633751
STm	Ke358	-3	-0.177958
STm	Ke370	-3	0.571555
STm	Ke380	-3	0.58045
STm	Ke381	-1.90332	-0.0234419
STm	Ke384	-2.88261	-0.115596
STm	Ke385	-3	-0.125584
STm	Ke387	-2.55335	0.822042
STm	Ke389	-2.76909	0.619685
STm	Ke391	-3	0.661134
STm	Ke392	-3	0.445079
STm	Ke406	-2.90198	0.697805
STm	Ke407	-3	0.184458
STm	KeN135	-2.59593	0.179341
STm	KeN141	-2.46618	0.286577
STm	KeN35	-2.82366	0.633538
STm	Ke215	-2.70626	0.644123
STm	Ke216	-2.69101	0.807043
STm	Ke005	-3	-0.00616114
STm	Ke021	-2.18645	0.582814
STm	Ke065	-3	0.397912
STm	Ke069	-2.13757	0.636817
STm	Ke071	-3	1.06666
STm	Ke072	-2.82046	0.486482
STm	Ke108	-3	0.8284
STm	Ke124	-2.65387	0.913352
STm	Ke142	-3	0.740628
STm	Ke291	-2.97772	0.495319
STm	Ke420	0.627072	0.458044
STm	Ke421	-3	0.761263
STm	Ke423	-2.48712	0.915848
STm	Ke427	-2.50774	0.758376
STm	Ke428	-2.54197	0.830941
STm	Ke430	-2.43548	0.710969
STm	Ke432	-2.20058	0.622057
STm	Ke433	-2.59325	0.338714
STm	Ke442	-2.42549	0.302801
STm	Ke386	-3	0.450728
STm	KeN25	-3	0.706778
STm	KeN26	-3	1.10465
STm	Ke426	-2.76754	0.792875
STm	Ke431	-3	0.943101
STm	Ke038	-3	0.761438
STm	Ke408	-2.94859	0.591336
STm	Ke410	-2.96035	0.831838
STm	Ke411	-2.05403	0.424334
STm	Ke483	-2.2645	0.0850908
STm	Ke490	-1.81209	0.547638
	Key
	HI	Heat - inactivated

## Sheet: SBA_SEn isolates (Malawi sera)
SUPPLEMENTARY TABLE (b): SERUM BACTERICIDAL ASSAY (SBA) RESULTS FOR S. ENTERITIDIS ISOLATES AGAINST POOLED MALAWIAN SERA
Serovar	Lab. isolate No.	Log changes (T180-T0)
		Fresh serum	HI Serum (Negative control)
SEn	Ke048	-3	0.589647
SEn	Ke117	-1.33153	0.365637
SEn	Ke143	-1.1543	0.440692
SEn	Ke044	-1.41218	-0.0369184
SEn	Ke152	-0.379718	0.283954
SEn	Ke122	-1.40841	0.440692
SEn	Ke042	-1.27871	0.785892
SEn	Ke033	-1.857	0.392398
SEn	Ke199	-0.293257	0.592334
SEn	Ke169	-1.18769	-0.0364126
SEn	Ke172	-1.33949	0.163587
SEn	Ke164	-0.771521	0.266268
SEn	Ke160	-2.19158	0.0154765
SEn	Ke180	-2.04182	0.0963579
SEn	Ke163	-2.02604	-0.206703
SEn	Ke187	-1.8452	0.168122
SEn	Ke151	-2.14334	0.00795424
SEn	Ke276	-0.346787	0.829304
SEn	Ke292	-0.729475	0.230449
SEn	KeN117	-0.966085	0.536889
SEn	KeN125	-1.99071	0.401839
SEn	KeN132	-1.37731	0.662274
SEn	KeN136	-2.04903	0.817831
SEn	KeN24	-0.877457	0.358458
SEn	KeN3	-0.538673	0.933053
SEn	KeN51	-0.259712	0.647276
SEn	Ke288	-3	1.13108
SEn	Ke233	-1.07572	0.529909
SEn	Ke196	-0.436601	0.450728
SEn	Ke181	-1.17234	0.124662
SEn	Ke232	-1.04676	0.70645
SEn	Ke304	-2.05202	0.848732
SEn	KeN1	-1.02727	0.037537
SEn	KeN10	-1.54519	0.0413188
SEn	KeN116	-1.29822	0.164409
SEn	KeN123	-0.251422	0.0496077
SEn	KeN124	-1.55986	0.401958
SEn	KeN126	-0.971187	0.490046
SEn	KeN128	-0.164272	0.530388
SEn	KeN129	-1.04713	0.388985
SEn	KeN13	-2.13428	0.156952
SEn	KeN130	-2.19034	-0.0242686
SEn	KeN133	-1.28311	0.736749
SEn	KeN134	-3	0.575642
SEn	KeN142	-0.506512	0.563773
SEn	KeN143	-1.27377	0.527131
SEn	KeN149	-0.397118	-0.00479562
SEn	KeN2	-0.251252	-0.131279
SEn	KeN21	-1.932	0.163587
SEn	KeN23	-1.09254	-0.69905
SEn	KeN27	-1.11698	0.689638
SEn	KeN29	-3	0.596308
SEn	KeN31	-2.46747	0.0425935
SEn	KeN32	-0.0555015	0.553525
SEn	KeN39	-1.11108	0.601691
SEn	KeN5	-1.2156	0.0184834
SEn	KeN6	-2.58569	0.157676
SEn	KeN65	0.0153262	0.424592
SEn	KeN9	-1.3378	0.466397
SEn	Ke267	-1.20058	0.152411
SEn	Ke219	-0.282572	0.532639
SEn	Ke205	-1.64144	0.109324
SEn	Ke204	-1.8928	0.210204
SEn	Ke189	-0.826425	0.841669
SEn	Ke016	-3	0.0999267
SEn	Ke422	-1.727	0.205176
SEn	Ke434	-1.01034	0.419082
SEn	Ke445	-0.955493	0.723502
SEn	Ke409	-0.966409	0.83878
SEn	Ke448	-2.05483	0.594853
SEn	Ke484	-2.06121	0.352548
SEn	Ke485	-0.994963	0.522006
SEn	Ke486	-3	0.0850908
SEn	Ke488	-1.39546	0.633586
SEn	Ke491	-1.0702	0.165106
SEn	KeN11	-0.819841	0.0511525
SEn	KeN62	-1.11568	0.529861
SEn	KeN15	-1.00008	0.404278
	Key
	HI	Heat - inactivated
