# Supplementary material for: Relationship between Antibody Susceptibility and Lipopolysaccharide O-Antigen Characteristics of Invasive and Gastrointestinal Nontyphoidal Salmonellae Isolates from Kenya
Source: PLoS Negl Trop Dis. 2015 Mar 4;9(3):e0003573. doi: 10.1371/journal.pntd.0003573 (PMC4352093; doi:10.1371/journal.pntd.0003573)
Supplement: S3 Table — b. Glucosylation results for S. Typhimurium and S. Enteritidis isolates. (XLSX) [file pntd.0003573.s003.xlsx]

## Sheet: O-acetylation result(STm & SEn)
SUPPLEMENTARY TABLE 3 (a): O-ACETYLATION RESULTS FOR S. TYPHIMURIUM AND S. ENTERITIDIS ISOLATES
S. Typhimurium isolates
Serovar	Lab. isolate No.	O-acetylation results by NMR
S. Typhimurium	Ke001	Rha
S. Typhimurium	Ke004	Rha + Abe
S. Typhimurium	Ke005	Rha + Abe
S. Typhimurium	Ke007	Rha + Abe
S. Typhimurium	Ke017	Rha + Abe
S. Typhimurium	Ke019	Rha + Abe
S. Typhimurium	Ke020	Rha + Abe
S. Typhimurium	Ke021	Rha + Abe
S. Typhimurium	Ke022	Rha + Abe
S. Typhimurium	Ke030	Rha + Abe
S. Typhimurium	Ke031	Rha + Abe
S. Typhimurium	Ke032	Rha + Abe
S. Typhimurium	Ke038	Rha + Abe
S. Typhimurium	Ke045	Rha + Abe
S. Typhimurium	Ke068	Rha + Abe
S. Typhimurium	Ke069	Rha + Abe
S. Typhimurium	Ke088	Rha + Abe
S. Typhimurium	Ke098	Rha + Abe
S. Typhimurium	Ke101	Rha + Abe
S. Typhimurium	Ke103	Rha + Abe
S. Typhimurium	Ke105	Rha + Abe
S. Typhimurium	Ke107	Rha + Abe
S. Typhimurium	Ke108	Rha + Abe
S. Typhimurium	Ke112	Rha + Abe
S. Typhimurium	Ke124	Rha + Abe
S. Typhimurium	Ke142	Rha + Abe
S. Typhimurium	Ke192	Rha + Abe
S. Typhimurium	Ke193	Rha + Abe
S. Typhimurium	Ke194	Rha + Abe
S. Typhimurium	Ke216	Rha + Abe
S. Typhimurium	Ke237	Rha + Abe
S. Typhimurium	Ke244	Rha + Abe
S. Typhimurium	Ke249	Rha + Abe
S. Typhimurium	Ke291	Rha + Abe
S. Typhimurium	Ke386	Rha + Abe
S. Typhimurium	Ke421	Rha + Abe
S. Typhimurium	Ke423	Rha + Abe
S. Typhimurium	Ke427	Rha + Abe
S. Typhimurium	Ke428	Rha + Abe
S. Typhimurium	Ke430	Rha + Abe
S. Typhimurium	Ke432	Rha + Abe
S. Typhimurium	Ke433	Rha + Abe
S. Typhimurium	Ke442	Rha + Abe
S. Typhimurium	KeN120	Rha + Abe
S. Typhimurium	KeN137	Rha + Abe
S. Typhimurium	KeN25	Rha + Abe
S. Typhimurium	Ke012	Abe
S. Typhimurium	Ke040	Abe
S. Typhimurium	Ke065	Abe
S. Typhimurium	Ke072	Abe
S. Typhimurium	Ke100	Abe
S. Typhimurium	Ke294	Abe
S. Typhimurium	Ke357	Abe
S. Typhimurium	Ke365	Abe
S. Typhimurium	Ke370	Abe
S. Typhimurium	KeN135	Abe
S. Typhimurium	KeN14	Abe
S. Typhimurium	KeN145	Abe
S. Typhimurium	KeN35	Abe
S. Typhimurium	Ke389	Abe
S. Typhimurium	Ke071	No O-acetylation
S. Typhimurium	Ke096	No O-acetylation
S. Typhimurium	Ke097	No O-acetylation
S. Typhimurium	Ke158	No O-acetylation
S. Typhimurium	Ke420	No O-acetylation
S. Typhimurium	Ke141	Rha
S. Typhimurium	Ke150	Rha
S. Typhimurium	Ke153	Rha
S. Typhimurium	Ke197	Rha
S. Typhimurium	Ke287	Rha
S. Typhimurium	Ke426	Rha
S. Typhimurium	Ke431	Rha
S. Typhimurium	Ke091	Rha
S. Enteritidis isolates
Serovar	Lab. isolate No.	O-acetylation results by NMR
S. Enteritidis	Ke033	No O-acetylation
S. Enteritidis	Ke048	No O-acetylation
S. Enteritidis	Ke117	No O-acetylation
S. Enteritidis	Ke122	No O-acetylation
S. Enteritidis	Ke181	No O-acetylation
S. Enteritidis	Ke196	No O-acetylation
S. Enteritidis	Ke199	No O-acetylation
S. Enteritidis	Ke205	No O-acetylation
S. Enteritidis	Ke219	No O-acetylation
S. Enteritidis	Ke288	No O-acetylation
S. Enteritidis	Ke304	No O-acetylation
S. Enteritidis	KeN117	No O-acetylation
S. Enteritidis	KeN124	No O-acetylation
S. Enteritidis	KeN128	No O-acetylation
S. Enteritidis	KeN130	No O-acetylation
S. Enteritidis	KeN24	No O-acetylation
S. Enteritidis	Ke016	Very low O-acetylation
S. Enteritidis	Ke042	Very low O-acetylation
S. Enteritidis	Ke044	Very low O-acetylation
S. Enteritidis	Ke143	Very low O-acetylation
S. Enteritidis	Ke151	Very low O-acetylation
S. Enteritidis	Ke160	Very low O-acetylation
S. Enteritidis	Ke163	Very low O-acetylation
S. Enteritidis	Ke169	Very low O-acetylation
S. Enteritidis	Ke204	Very low O-acetylation
S. Enteritidis	Ke232	Very low O-acetylation
S. Enteritidis	Ke233	Very low O-acetylation
S. Enteritidis	Ke267	Very low O-acetylation
S. Enteritidis	Ke276	Very low O-acetylation
S. Enteritidis	Ke445	Very low O-acetylation
S. Enteritidis	KeN123	Very low O-acetylation
S. Enteritidis	KeN13	Very low O-acetylation
S. Enteritidis	KeN132	Very low O-acetylation
S. Enteritidis	KeN51	Very low O-acetylation
S. Enteritidis	Ke152	Very low O-acetylation
S. Enteritidis	Ke189	O-acetylation
S. Enteritidis	Ke292	O-acetylation
S. Enteritidis	Ke422	O-acetylation
S. Enteritidis	Ke434	O-acetylation
S. Enteritidis	KeN1	O-acetylation
S. Enteritidis	KeN10	O-acetylation
S. Enteritidis	KeN116	O-acetylation
S. Enteritidis	KeN126	O-acetylation
S. Enteritidis	KeN136	O-acetylation
Key
Rha	Rhamnose
Abe	Abequose

## Sheet: Glucosylation result(STm & SEn)
SUPPLEMENTARY TABLE 3 (b): GLUCOSYLATION RESULTS FOR S. TYPHIMURIUM AND ENTERITIDIS ISOLATES
S. Typhimurium isolates
Serovar	Lab. isolate No.	% Glucosylation range
S. Typhimurium	Ke019	< 20
S. Typhimurium	Ke021	< 20
S. Typhimurium	Ke022	< 20
S. Typhimurium	Ke030	< 20
S. Typhimurium	Ke031	< 20
S. Typhimurium	Ke032	< 20
S. Typhimurium	Ke038	< 20
S. Typhimurium	Ke112	< 20
S. Typhimurium	Ke124	< 20
S. Typhimurium	Ke141	< 20
S. Typhimurium	Ke153	< 20
S. Typhimurium	Ke194	<20
S. Typhimurium	Ke238	< 20
S. Typhimurium	Ke243	< 20
S. Typhimurium	Ke249	< 20
S. Typhimurium	KeN135	<20
S. Typhimurium	Ke012	20-50
S. Typhimurium	Ke017	20-50
S. Typhimurium	Ke020	20-50
S. Typhimurium	Ke065	20-50
S. Typhimurium	Ke158	20-50
S. Typhimurium	Ke193	20-50
S. Typhimurium	Ke197	20-50
S. Typhimurium	Ke216	20-50
S. Typhimurium	Ke239	20-50
S. Typhimurium	Ke241	20-50
S. Typhimurium	Ke254	20-50
S. Typhimurium	Ke287	20-50
S. Typhimurium	Ke291	20-50
S. Typhimurium	Ke357	20-50
S. Typhimurium	Ke370	20-50
S. Typhimurium	Ke386	20-50
S. Typhimurium	Ke421	20-50
S. Typhimurium	Ke423	20-50
S. Typhimurium	Ke426	20-50
S. Typhimurium	Ke427	20-50
S. Typhimurium	Ke428	20-50
S. Typhimurium	Ke430	20-50
S. Typhimurium	Ke432	20-50
S. Typhimurium	Ke433	20-50
S. Typhimurium	Ke442	20-50
S. Typhimurium	KeN120	20-50
S. Typhimurium	KeN137	20-50
S. Typhimurium	KeN145	20-50
S. Typhimurium	KeN25	20-50
S. Typhimurium	KeN26	20-50
S. Typhimurium	KeN35	20-50
S. Typhimurium	Ke007	> 80
S. Typhimurium	Ke192	>50
S. Typhimurium	Ke294	>50
S. Typhimurium	Ke365	>50
S. Typhimurium	Ke389	>50
S. Typhimurium	Ke420	NI
S. Typhimurium	Ke431	>50
S. Typhimurium	KeN14	>50
S. Enteritidis isolates
Serovar	Lab. isolate No.	% Glucosylation range
S. Enteritidis	Ke196	<20
S. Enteritidis	Ke205	<20
S. Enteritidis	Ke233	<20
S. Enteritidis	KeN123	<20
S. Enteritidis	KeN51	<20
S. Enteritidis	Ke016	20-50
S. Enteritidis	Ke163	20-50
S. Enteritidis	Ke164	20-50
S. Enteritidis	Ke169	20-50
S. Enteritidis	Ke181	20-50
S. Enteritidis	Ke189	20-50
S. Enteritidis	Ke199	20-50
S. Enteritidis	Ke204	20-50
S. Enteritidis	Ke219	20-50
S. Enteritidis	Ke232	20-50
S. Enteritidis	Ke267	20-50
S. Enteritidis	Ke276	20-50
S. Enteritidis	Ke288	20-50
S. Enteritidis	Ke292	20-50
S. Enteritidis	Ke304	20-50
S. Enteritidis	Ke422	20-50
S. Enteritidis	Ke434	20-50
S. Enteritidis	Ke445	20-50
S. Enteritidis	KeN1	20-50
S. Enteritidis	KeN10	20-50
S. Enteritidis	KeN116	20-50
S. Enteritidis	KeN124	20-50
S. Enteritidis	KeN126	20-50
S. Enteritidis	KeN130	20-50
S. Enteritidis	KeN24	20-50
S. Enteritidis	KeN117	>50
S. Enteritidis	KeN128	>50
S. Enteritidis	KeN13	>50
S. Enteritidis	KeN132	>50
S. Enteritidis	KeN136	>50
Key
NI	No information
